# Supplementary material for: HIV induces expression of complement component C3 in astrocytes by NF-κB-dependent activation of interleukin-6 synthesis
Source: J Neuroinflammation. 2017 Jan 26;14:23. doi: 10.1186/s12974-017-0794-9 (PMC5267445; doi:10.1186/s12974-017-0794-9)
Supplement: Additional file 1: Table S1. — Supplementary Statistical Results. Result tables of statistical results for one-way ANOVA and Dunnett’s post hoc analysis. Each sheet in the Excel file contains the corresponding figure analyzed by this approach. (XLS 59 kb) [file 12974_2017_794_MOESM1_ESM.xls]

## Sheet: Figure 2
Table Analyzed	Figure 2A
One-way analysis of variance
P value	< 0.0001
P value summary	***
Are means signif. different? (P < 0.05)	Yes
Number of groups	5
F	20.75
R squared	0.8925
ANOVA Table	SS	df	MS
Treatment (between columns)	10.31	4	2.576
Residual (within columns)	1.242	10	0.1242
Total	11.55	14
Dunnett's Multiple Comparison Test	Mean Diff.	q	Significant? P < 0.05?	Summary	95% CI of diff
Mock vs 0.5pg	-0.6583	2.288	No	ns	-1.490 to 0.1733
Mock vs 1pg	-1	3.476	Yes	*	-1.832 to -0.1684
Mock vs 2.5pg	-2.315	8.047	Yes	***	-3.147 to -1.483
Mock vs Medium	-0.135	0.4692	No	ns	-0.9666 to 0.6966
Table Analyzed	Figure 2B
One-way analysis of variance
P value	< 0.0001
P value summary	***
Are means signif. different? (P < 0.05)	Yes
Number of groups	5
F	164.5
R squared	0.985
ANOVA Table	SS	df	MS
Treatment (between columns)	55.6	4	13.9
Residual (within columns)	0.845	10	0.0845
Total	56.44	14
Dunnett's Multiple Comparison Test	Mean Diff.	q	Significant? P < 0.05?	Summary	95% CI of diff
Mock vs 0.5pg	-2.4	10.11	Yes	***	-3.086 to -1.714
Mock vs 1pg	-3.1	13.06	Yes	***	-3.786 to -2.414
Mock vs 2.5pg	-5.3	22.33	Yes	***	-5.986 to -4.614
Mock vs Medium	-0.4	1.685	No	ns	-1.086 to 0.2860
Table Analyzed	Figure 2C
One-way analysis of variance
P value	< 0.0001
P value summary	***
Are means signif. different? (P < 0.05)	Yes
Number of groups	5
F	710.2
R squared	0.9965
ANOVA Table	SS	df	MS
Treatment (between columns)	125800	4	31450
Residual (within columns)	442.9	10	44.29
Total	126200	14
Dunnett's Multiple Comparison Test	Mean Diff.	q	Significant? P < 0.05?	Summary	95% CI of diff
Mock vs 0.5pg	-73.33	13.5	Yes	***	-89.04 to -57.62
Mock vs 1pg	-177.7	32.7	Yes	***	-193.4 to -162.0
Mock vs 2.5pg	-222.7	40.98	Yes	***	-238.4 to -207.0
Mock vs Medium	1.5	0.2761	No	ns	-14.21 to 17.21

## Sheet: Figure 3
Table Analyzed	Figure 3A - HIV-1
One-way analysis of variance
P value	< 0.0001
P value summary	***
Are means signif. different? (P < 0.05)	Yes
Number of groups	7
F	69.06
R squared	0.9673
ANOVA Table	SS	df	MS
Treatment (between columns)	12700	6	2117
Residual (within columns)	429.2	14	30.66
Total	13130	20
Dunnett's Multiple Comparison Test	Mean Diff.	q	Significant? P < 0.05?	Summary	95% CI of diff
none vs cAPE	59.43	13.15	Yes	***	46.27 to 72.60
none vs SB203580	31.67	7.005	Yes	***	18.50 to 44.83
none vs SB202190	44	9.733	Yes	***	30.83 to 57.17
none vs Ag17	11.33	2.507	No	ns	-1.834 to 24.50
none vs JNK-I	-0.6667	0.1475	No	ns	-13.83 to 12.50
none vs Genistein	61.33	13.57	Yes	***	48.17 to 74.50
Table Analyzed	Figure 3A - Mock
One-way analysis of variance
P value	< 0.0001
P value summary	***
Are means signif. different? (P < 0.05)	Yes
Number of groups	7
F	51
R squared	0.9563
ANOVA Table	SS	df	MS
Treatment (between columns)	9745	6	1624
Residual (within columns)	445.8	14	31.85
Total	10190	20
Dunnett's Multiple Comparison Test	Mean Diff.	q	Significant? P < 0.05?	Summary	95% CI of diff
None vs CAPE	59.5	12.91	Yes	***	46.08 to 72.92
None vs SB203580	27.33	5.932	Yes	***	13.91 to 40.75
None vs SB202190	43.33	9.405	Yes	***	29.91 to 56.75
None vs AG17	13.33	2.894	No	ns	-0.08636 to 26.75
None vs JNK-I	17.67	3.834	Yes	**	4.247 to 31.09
None vs Genistein	59.67	12.95	Yes	***	46.25 to 73.09
Table Analyzed	Figure 3A - Medium
One-way analysis of variance
P value	< 0.0001
P value summary	***
Are means signif. different? (P < 0.05)	Yes
Number of groups	7
F	50.12
R squared	0.9555
ANOVA Table	SS	df	MS
Treatment (between columns)	9832	6	1639
Residual (within columns)	457.7	14	32.69
Total	10290	20
Dunnett's Multiple Comparison Test	Mean Diff.	q	Significant? P < 0.05?	Summary	95% CI of diff
Column A vs Column B	59.47	12.74	Yes	***	45.87 to 73.06
Column A vs Column C	31.67	6.783	Yes	***	18.07 to 45.26
Column A vs Column D	43.33	9.282	Yes	***	29.74 to 56.93
Column A vs Column E	16	3.427	Yes	*	2.403 to 29.60
Column A vs Column F	16	3.427	Yes	*	2.403 to 29.60
Column A vs Column G	61.33	13.14	Yes	***	47.74 to 74.93
Table Analyzed	Figure 3B
One-way analysis of variance
P value	< 0.0001
P value summary	***
Are means signif. different? (P < 0.05)	Yes
Number of groups	10
F	29.76
R squared	0.9305
ANOVA Table	SS	df	MS
Treatment (between columns)	2774	9	308.3
Residual (within columns)	207.1	20	10.36
Total	2981	29
Dunnett's Multiple Comparison Test	Mean Diff.	q	Significant? P < 0.05?	Summary	95% CI of diff
medium vs HIV	-20	7.611	Yes	***	-27.74 to -12.26
medium vs PDTC/HIV	-2	0.7611	No	ns	-9.742 to 5.742
medium vs PDTC/medium	-0.5	0.1903	No	ns	-8.242 to 7.242
medium vs AG18/HIV	0	0	No	ns	-7.742 to 7.742
medium vs AG18/medium	-0.4	0.1522	No	ns	-8.142 to 7.342
medium vs U126/HIV	-20	7.611	Yes	***	-27.74 to -12.26
medium vs U126/medium	-8	3.044	Yes	*	-15.74 to -0.2580
medium vs Wortmanin/HIV	-27	10.28	Yes	***	-34.74 to -19.26
medium vs Wortmanin/medium	-10	3.806	Yes	**	-17.74 to -2.258
Table Analyzed	Figure 3C
One-way analysis of variance
P value	< 0.0001
P value summary	***
Are means signif. different? (P < 0.05)	Yes
Number of groups	9
F	616.4
R squared	0.9964
ANOVA Table	SS	df	MS
Treatment (between columns)	468.3	8	58.54
Residual (within columns)	1.71	18	0.09497
Total	470	26
Dunnett's Multiple Comparison Test	Mean Diff.	q	Significant? P < 0.05?	Summary	95% CI of diff
mock vs HIV	-13.3	52.86	Yes	***	-14.04 to -12.56
mock vs medium	0.3433	1.364	No	ns	-0.3952 to 1.082
mock vs Cape/HIV	-1.5	5.961	Yes	***	-2.239 to -0.7615
mock vs Cape/mock	0.42	1.669	No	ns	-0.3185 to 1.159
mock vs Cape/medium	0.4933	1.961	No	ns	-0.2452 to 1.232
mock vs Genistein/HIV	-1.833	7.286	Yes	***	-2.572 to -1.095
mock vs Genistein/mock	-0.2833	1.126	No	ns	-1.022 to 0.4552
mock vs Genistein/medium	0.06667	0.2649	No	ns	-0.6719 to 0.8052

## Sheet: Figure 4
Table Analyzed	Figure 4A
One-way analysis of variance
P value	< 0.0001
P value summary	***
Are means signif. different? (P < 0.05)	Yes
Number of groups	9
F	692.7
R squared	0.9968
ANOVA Table	SS	df	MS
Treatment (between columns)	0.1341	8	0.01677
Residual (within columns)	0.0004357	18	2.42e-05
Total	0.1346	26
Dunnett's Multiple Comparison Test	Mean Diff.	q	Significant? P < 0.05?	Summary	95% CI of diff
mock vs Positive control	-0.1553	38.67	Yes	***	-0.1671 to -0.1435
mock vs Competitor	0.02717	6.763	Yes	***	0.01538 to 0.03896
mock vs IL-1 beta	-0.148	36.84	Yes	***	-0.1598 to -0.1362
mock vs HIV	-0.09567	23.82	Yes	***	-0.1075 to -0.08388
mock vs medium	0.015	3.734	Yes	**	0.003210 to 0.02679
mock vs Cape/HIV	0.005667	1.411	No	ns	-0.006123 to 0.01746
mock vs Cape/mock	0.001667	0.4149	No	ns	-0.01012 to 0.01346
mock vs Cape/medium	0.02167	5.394	Yes	***	0.009877 to 0.03346
Table Analyzed	Figure 4B
One-way analysis of variance
P value	< 0.0001
P value summary	***
Are means signif. different? (P < 0.05)	Yes
Number of groups	9
F	511.1
R squared	0.9956
ANOVA Table	SS	df	MS
Treatment (between columns)	6085	8	760.6
Residual (within columns)	26.79	18	1.488
Total	6112	26
Dunnett's Multiple Comparison Test	Mean Diff.	q	Significant? P < 0.05?	Summary	95% CI of diff
mock vs HIV	-25.25	25.35	Yes	***	-28.17 to -22.33
mock vs medium	1.625	1.631	No	ns	-1.298 to 4.548
mock vs Ad-IkB/HIV+	17.52	17.59	Yes	***	14.59 to 20.44
mock vs Ad-IkB/mock	15.85	15.91	Yes	***	12.93 to 18.77
mock vs Ad-IkB/medium	18.07	18.14	Yes	***	15.15 to 20.99
mock vs Ad/HIV+	-15.08	15.14	Yes	***	-18.01 to -12.16
mock vs Ad/mock	15.42	15.48	Yes	***	12.49 to 18.34
mock vs Ad-medium	15.95	16.01	Yes	***	13.03 to 18.87

## Sheet: Figure 6
Table Analyzed	Figure 6A
One-way analysis of variance
P value	< 0.0001
P value summary	***
Are means signif. different? (P < 0.05)	Yes
Number of groups	14
F	2374
R squared	0.9991
ANOVA Table	SS	df	MS
Treatment (between columns)	197200	13	15170
Residual (within columns)	178.9	28	6.39
Total	197400	41
Dunnett's Multiple Comparison Test	Mean Diff.	q	Significant? P < 0.05?	Summary	95% CI of diff
1006bp/HIV vs 50bp/HIV	194.3	94.16	Yes	***	188.2 to 200.5
1006bp/HIV vs 50bp	199.3	96.58	Yes	***	193.2 to 205.5
1006bp/HIV vs 100bp/HIV	179	86.73	Yes	***	172.8 to 185.2
1006bp/HIV vs 100bp	185.3	89.8	Yes	***	179.2 to 191.5
1006bp/HIV vs 200bp/HIV	25.5	12.35	Yes	***	19.33 to 31.67
1006bp/HIV vs 200bp	64.33	31.17	Yes	***	58.17 to 70.50
1006bp/HIV vs 300bp/HIV	-2.417	1.171	No	ns	-8.584 to 3.751
1006bp/HIV vs 300bp	92.58	44.86	Yes	***	86.42 to 98.75
1006bp/HIV vs 600bp/HIV	54	26.16	Yes	***	47.83 to 60.17
1006bp/HIV vs 600bp	127.7	61.86	Yes	***	121.5 to 133.8
1006bp/HIV vs 875/HIV	97	47	Yes	***	90.83 to 103.2
1006bp/HIV vs 875	159	77.04	Yes	***	152.8 to 165.2
1006bp/HIV vs 1006bp	93	45.06	Yes	***	86.83 to 99.17
Table Analyzed	Figure 6B
One-way analysis of variance
P value	< 0.0001
P value summary	***
Are means signif. different? (P < 0.05)	Yes
Number of groups	14
F	118.8
R squared	0.9822
ANOVA Table	SS	df	MS
Treatment (between columns)	14910	13	1147
Residual (within columns)	270.3	28	9.653
Total	15180	41
Dunnett's Multiple Comparison Test	Mean Diff.	q	Significant? P < 0.05?	Summary	95% CI of diff
CF/HIV vs C1/HIV	63.15	24.89	Yes	***	55.57 to 70.73
CF/HIV vs C1	63.15	24.89	Yes	***	55.57 to 70.73
CF/HIV vs C2/HIV	63	24.83	Yes	***	55.42 to 70.58
CF/HIV vs C2	62.8	24.76	Yes	***	55.22 to 70.38
CF/HIV vs C3/HIV	51.7	20.38	Yes	***	44.12 to 59.28
CF/HIV vs C3	59.7	23.53	Yes	***	52.12 to 67.28
CF/HIV vs C4/HIV	17.7	6.977	Yes	***	10.12 to 25.28
CF/HIV vs C4	50	19.71	Yes	***	42.42 to 57.58
CF/HIV vs C5/HIV	44.7	17.62	Yes	***	37.12 to 52.28
CF/HIV vs C5	58.9	23.22	Yes	***	51.32 to 66.48
CF/HIV vs C6/HIV	26.4	10.41	Yes	***	18.82 to 33.98
CF/HIV vs C6	57	22.47	Yes	***	49.42 to 64.58
CF/HIV vs CF	43.4	17.11	Yes	***	35.82 to 50.98

## Sheet: Figure 7
Table Analyzed	Figure 7A
One-way analysis of variance
P value	< 0.0001
P value summary	***
Are means signif. different? (P < 0.05)	Yes
Number of groups	4
F	1180000
R squared	1
ANOVA Table	SS	df	MS
Treatment (between columns)	15370000	3	5123000
Residual (within columns)	34.72	8	4.341
Total	15370000	11
Dunnett's Multiple Comparison Test	Mean Diff.	q	Significant? P < 0.05?	Summary	95% CI of diff
Mock vs 0.5 HIV	-296.8	174.5	Yes	***	-301.7 to -291.9
Mock vs 2.5 HIV	-2698	1586	Yes	***	-2703 to -2693
Mock vs Medium	-2.333	1.372	No	ns	-7.232 to 2.565
Table Analyzed	Figure 7B
One-way analysis of variance
P value	< 0.0001
P value summary	***
Are means signif. different? (P < 0.05)	Yes
Number of groups	6
F	76.35
R squared	0.9695
ANOVA Table	SS	df	MS
Treatment (between columns)	3755	5	751.1
Residual (within columns)	118	12	9.837
Total	3873	17
Dunnett's Multiple Comparison Test	Mean Diff.	q	Significant? P < 0.05?	Summary	95% CI of diff
mock vs HIV (1pg)	-33.5	13.08	Yes	***	-40.93 to -26.07
mock vs MoAb M-anti-H IL-6(10ug/ml)/HI	-0.5	0.1952	No	ns	-7.930 to 6.930
mock vs IgGM 10ug/ml/HIV	-22.1	8.63	Yes	***	-29.53 to -14.67
mock vs MoAb M-anti-H IL-6(10ng/ml)	5.36	2.093	No	ns	-2.070 to 12.79
mock vs IgGM 10ug/ml	2.2	0.8591	No	ns	-5.230 to 9.630
Table Analyzed	Figure 7C
One-way analysis of variance
P value	< 0.0001
P value summary	***
Are means signif. different? (P < 0.05)	Yes
Number of groups	6
F	1286
R squared	0.9981
ANOVA Table	SS	df	MS
Treatment (between columns)	5932	5	1186
Residual (within columns)	11.07	12	0.9222
Total	5943	17
Dunnett's Multiple Comparison Test	Mean Diff.	q	Significant? P < 0.05?	Summary	95% CI of diff
medium vs IL-6	-25.04	31.94	Yes	***	-27.32 to -22.77
medium vs Ad-IkB/IL-6	15.29	19.5	Yes	***	13.02 to 17.57
medium vs Adenovirus-IkB	16.45	20.97	Yes	***	14.17 to 18.72
medium vs Ad/IL-6	-25.38	32.36	Yes	***	-27.65 to -23.10
medium vs Adenovirus	14.33	18.27	Yes	***	12.05 to 16.60

## Sheet: Figure 8
Table Analyzed	Figure 8A
One-way analysis of variance
P value	< 0.0001
P value summary	***
Are means signif. different? (P < 0.05)	Yes
Number of groups	6
F	368
R squared	0.9935
ANOVA Table	SS	df	MS
Treatment (between columns)	18700	5	3741
Residual (within columns)	122	12	10.17
Total	18830	17
Dunnett's Multiple Comparison Test	Mean Diff.	q	Significant? P < 0.05?	Summary	95% CI of diff
Mock vs HIV-1 0.5pg	-41.7	16.02	Yes	***	-49.25 to -34.15
Mock vs HIV 1pg	-81	31.11	Yes	***	-88.55 to -73.45
Mock vs Mock + CAPE	4	1.537	No	ns	-3.553 to 11.55
Mock vs HIV (1pg) + CAPE	3	1.152	No	ns	-4.553 to 10.55
Mock vs IL-6pro/Cape/mock	3.4	1.306	No	ns	-4.153 to 10.95
